# Supplementary material for: Hybrid Silica-Coated PLGA Nanoparticles for Enhanced Enzyme-Based Therapeutics
Source: Pharmaceutics. 2022 Dec 31;15(1):143. doi: 10.3390/pharmaceutics15010143 (PMC9866096; doi:10.3390/pharmaceutics15010143)
Supplement: Supplementary file 1 [file pharmaceutics-15-00143-s001.zip]

Archive with 1 entries (1 files):
- pharmaceutics-2066266-supplementary.pdf
